# Supplementary material for: Transcriptome-Based WGCNA Reveals Hub Genes Involved in Copper Resistance of Penicillium janthinellum GXCR
Source: Int J Mol Sci. 2026 Apr 4;27(7):3290. doi: 10.3390/ijms27073290 (PMC13073840; doi:10.3390/ijms27073290)
Supplement: Supplementary file 1 [file ijms-27-03290-s001.zip]

Archive with 1 entries (1 files):
- ijms-4172635-supplementary.pdf
